# Supplementary material for: Environmental Correlates of Sexual Signaling in the Heteroptera: A Prospective Study
Source: Insects. 2021 Nov 30;12(12):1079. doi: 10.3390/insects12121079 (PMC8707444; doi:10.3390/insects12121079)
Supplement: Supplementary file 1 [file insects-12-01079-s001.zip]

Archive with 1 entries (1 files):
- insects-1433493-supplementary.pdf
